# Supplementary material for: Trihalomethanes in Water Supply System and Water Distribution Networks
Source: Int J Environ Res Public Health. 2021 Aug 27;18(17):9066. doi: 10.3390/ijerph18179066 (PMC8430772; doi:10.3390/ijerph18179066)
Supplement: Supplementary file 1 [file ijerph-18-09066-s001.zip]

Archive with 1 entries (1 files):
- ijerph-1329844-supplementary.pdf
